# Supplementary material for: Molecular structure of soluble vimentin tetramers
Source: Sci Rep. 2023 May 31;13:8841. doi: 10.1038/s41598-023-34814-4 (PMC10232555; doi:10.1038/s41598-023-34814-4)
Supplement: Supplementary file 2 — Supplementary Tables. [file 41598_2023_34814_MOESM2_ESM.xlsx]

## Sheet: Supplementary Table 1
Cross-linker	MS instrument	Position1	Position2
DSPU	FT-ICR	K104	K97
DSPU	FT-ICR	K104	T94
DSPU	FT-ICR	K120	K129
DSPU	FT-ICR	K120	K262
DSPU	FT-ICR	K223	K223
DSPU	FT-ICR	K223	K235
DSPU	FT-ICR	K235	K235
DSPU	FT-ICR	K235	K282
DSPU	FT-ICR	K292	K262
DSPU	FT-ICR	K292	K97
DSPU	FT-ICR	K294	K262
DSPU	FT-ICR	K294	K282
DSPU	FT-ICR	K294	K292
DSPU	FT-ICR	K294	K97
DSPU	FT-ICR	K313	K120
DSPU	FT-ICR	K313	K262
DSPU	FT-ICR	K313	Y61
DSPU	FT-ICR	K402	K439
DSPU	FT-ICR	K402	K97
DSPU	FT-ICR	K439	K439
DSPU	FT-ICR	K445	K439
DSPU	FT-ICR	K445	S438
DSPU	FT-ICR	K445	S459
DSPU	FT-ICR	K97	K120
DSPU	FT-ICR	S25	K236
DSPU	FT-ICR	S34	K120
DSPU	FT-ICR	S42	K236
DSPU	FT-ICR	S87	K104
DSPU	FT-ICR	S87	K97
DSPU	FT-ICR	Y61	K120
DSPU	FT-ICR	S55	K236
DSPU	FT-ICR	T441	K439
DSPU	FT-ICR	T94	K120
DSPU	FT-ICR	K439	S459
DSPU	FT-ICR	K445	S412
DSPU	timsTOF	K104	K104
DSPU	timsTOF	K104	K292
DSPU	timsTOF	K104	K294
DSPU	timsTOF	K104	K313
DSPU	timsTOF	K104	K402
DSPU	timsTOF	K120	K120
DSPU	timsTOF	K120	K143
DSPU	timsTOF	K120	S10
DSPU	timsTOF	K120	S72
DSPU	timsTOF	K129	K104
DSPU	timsTOF	K129	Y61
DSPU	timsTOF	K139	K120
DSPU	timsTOF	K139	S73
DSPU	timsTOF	K139	Y61
DSPU	timsTOF	K143	K143
DSPU	timsTOF	K168	K120
DSPU	timsTOF	K168	Y30
DSPU	timsTOF	K188	K188
DSPU	timsTOF	K188	T35
DSPU	timsTOF	K223	K294
DSPU	timsTOF	K223	S34
DSPU	timsTOF	K223	Y61
DSPU	timsTOF	K282	K120
DSPU	timsTOF	K282	K282
DSPU	timsTOF	K282	Y61
DSPU	timsTOF	K292	K120
DSPU	timsTOF	K294	K120
DSPU	timsTOF	K294	K294
DSPU	timsTOF	K294	K445
DSPU	timsTOF	K313	S29
DSPU	timsTOF	K313	Y319
DSPU	timsTOF	K373	S29
DSPU	timsTOF	K445	K402
DSPU	timsTOF	K445	K445
DSPU	timsTOF	K445	T33
DSPU	timsTOF	S325	K120
DSPU	timsTOF	S325	K188
DSPU	timsTOF	S419	K445
DSPU	timsTOF	S42	K188
DSPU	timsTOF	S420	K402
DSPU	timsTOF	S72	K143
DSPU	timsTOF	T63	K294
DSPU	timsTOF	K139	K139
DSPU	timsTOF	K139	K294
DSPU	timsTOF	K139	S10
DSPU	timsTOF	K223	S49
DSPU	timsTOF	K292	K313
DSPU	timsTOF	K373	S10
DSPU	timsTOF	K97	K313
DSPU	timsTOF	S39	K313
DSPU	timsTOF	T399	K402
DSBU	timsTOF	K104	K120
DSBU	timsTOF	K120	S66
DSBU	timsTOF	K129	K143
DSBU	timsTOF	K139	K143
DSBU	timsTOF	K188	K313
DSBU	timsTOF	K188	S10
DSBU	timsTOF	K223	K120
DSBU	timsTOF	K223	K402
DSBU	timsTOF	K223	S47
DSBU	timsTOF	K223	T317
DSBU	timsTOF	K235	K143
DSBU	timsTOF	K282	K104
DSBU	timsTOF	K292	T317
DSBU	timsTOF	K294	K143
DSBU	timsTOF	K294	T317
DSBU	timsTOF	K334	K120
DSBU	timsTOF	K373	K445
DSBU	timsTOF	K402	K402
DSBU	timsTOF	K445	K120
DSBU	timsTOF	K445	S10
DSBU	timsTOF	K97	K139
DSBU	timsTOF	S42	K120
DSBU	timsTOF	S420	K445
DSBU	timsTOF	S49	K188
DSBU	timsTOF	T449	S409
DSBU	timsTOF	T458	K439
DSBU	timsTOF	T63	K188
DSBU	timsTOF	T63	S34
DSBU	timsTOF	T63	T317
DSBU	timsTOF	Y291	K294
DSBU	timsTOF	Y319	K120
DSBU	timsTOF	Y319	K294
DSBU	timsTOF	Y319	Y319
DSBU	timsTOF	Y61	K143
DSBU	timsTOF	Y61	K294
DSBU	timsTOF	Y61	K445
DSBU	timsTOF	K104	S29
DSBU	timsTOF	K120	S144
DSBU	timsTOF	K129	K294
DSBU	timsTOF	K129	K313
DSBU	timsTOF	K129	S10
DSBU	timsTOF	K235	S55
DSBU	timsTOF	K235	T32
DSBU	timsTOF	K334	Y319
DSBU	timsTOF	K439	K143
DSBU	timsTOF	K97	K188
DSBU	timsTOF	S293	K402
DSBU	timsTOF	S409	S10
DSBU	timsTOF	S459	K402
DSBU	timsTOF	T99	T63
DSBU	timsTOF	Y319	K445
DSGd0/d6	timsTOF	K139	Y30
DSGd0/d6	timsTOF	K188	S29
DSGd0/d6	timsTOF	T37	K445
DSGd0/d6	timsTOF	T94	T327
DSGd0/d6	timsTOF	S412	K402
DSGd0/d6	timsTOF	K439	T165

## Sheet: Supplementary Table 2
XLs found in the rod domain only
XLs found in two experiments, twice in triplicate: within light tetramer and in the tetramer made by mixing 1:1 light (14N) and heavy (15N) labeled vimentin dimer
A) XLs more than 20 residues apart
Position1	Position2	Cross-linker(s)	Origin
K97	K292	DSG	inter
K97	K402	DSBU	intra
K104	K282	DSS	inter
K104	K292	DSS	inter
K97	K294	DSG, DSS, DSBU	inter
K97	K120	DSS, DSBU	intra
K97	K313	DSS	inter
K104	K294	DSS	inter
K104	K313	DSG, DSS	inter
K120	K168	DSS	intra
K120	K262	DSG	inter
K120	K282	DSG, DSS, DSBU	inter
K120	K292	DSS, DSBU	inter
K120	K294	DSS, DSBU	inter
K120	K313	DSS, DSBU	inter
K129	K294	DSG, DSS	inter
K143	K223	DSG, DSS	inter
K143	K294	DSS	inter
K188	K188	DSG, DSS, DSPU, DSBU	inter	Exceptionally added here: < than 20 residues apart but known to be close to the symmetry centre of the tetramer
K188	K334	DSBU	intra
K223	K294	DSG, DSS, DSBU	intra
K223	K313	DSG	intra
K294	K402	DSBU	inter
B) XLs less than 20 residues apart
Position1	Position2	Cross-linker(s)	Origin
K104	K120	DSS, DSBU	intra
K139	K143	DSS, DSPU, DSBU	intra
K294	K313	DSG, DSS	intra
K334	K313	DSG, DSS	intra
K292	K294	DSG, DSS, DSPU, DSBU	intra
K313	K294	DSG, DSS	intra
K104	K97	DSS, DSBU	intra
K120	K129	DSG, DSPU, DSBU	intra
K223	K223	DSS, DSPU, DSBU	intra
K294	K282	DSS, DSBU	intra
K294	K292	DSG, DSS, DSPU, DSBU	intra
K104	K104	DSG, DSPU, DSBU	intra
K139	K120	DSS	intra
K139	K139	DSG, DSPU, DSBU	intra
K143	K143	DSS	intra
K282	K282	DSG, DSBU	intra
K294	K294	DSG, DSS, DSPU, DSBU	intra

## Sheet: Supplementary Table 3
Interdimer contacts according to Steinert	Position1	Position2	Conditions	Similar XLs in our data
A11	K143	K235	tetramer	K143-K235
	K139	K235	tetramer,P,F	K143-K235
	K188	K188	tetramer,P,F	K188-K188
	K120	K262	tetramer,F	K120-K262
	K139	K236	tetramer	K139-K235
	K104	K282	P	K104-K282
A22	K313	K373	tetramer, F	not found
	K282	K402	tetramer, F	K294-K402
	K292	K390	F	K294-K402 or K294-K373
A12	K143	K373	P, F	not found
	K236	K282	F	K235-K282
As described in Steinert et al. (1993). J Biol Chem 268(33): 24916-24925			Tetramer conditions: 10 mM triethanolamine-HCl, pH 8.0
			Polymer (P) conditions: 10 mM triethanolamine-HCl, pH 8.0, 10mM KCl
			Filament (F) conditions: 10 mM triethanolamine-HCl, pH 8.0, 150mM KCl
